# Supplementary material for: Activation of Peripheral Blood Mononuclear Cells and Leptin Secretion: New Potential Role of Interleukin-2 and High Mobility Group Box (HMGB)1
Source: Int J Mol Sci. 2021 Jul 26;22(15):7988. doi: 10.3390/ijms22157988 (PMC8347813; doi:10.3390/ijms22157988)
Supplement: Supplementary file 1 [file ijms-22-07988-s001.zip]

Archive with 1 entries (1 files):
- ijms-1105038-supplementary.pdf
